# Supplementary material for: Assessment of the Utilization of Validated Diagnostic Predictive Tools and D-Dimer in the Evaluation of Pulmonary Embolism: A Single-Center Retrospective Cohort Study from a Public Hospital in New York City
Source: J Clin Med. 2023 May 23;12(11):3629. doi: 10.3390/jcm12113629 (PMC10253672; doi:10.3390/jcm12113629)
Supplement: Supplementary file 1 [file jcm-12-03629-s001.zip]

Archive with 1 entries (1 files):
- jcm-2352864-supplementary.pdf
